# Supplementary material for: Exploring Gut Microbial Dynamics and Symbiotic Interaction in Blattella germanica Using Rifampicin
Source: Biology (Basel). 2023 Jul 3;12(7):955. doi: 10.3390/biology12070955 (PMC10376618; doi:10.3390/biology12070955)
Supplement: Supplementary file 1 [file biology-12-00955-s001.zip › Table S1.xlsx]

## Sheet: Treatment phase
Exploring Gut Microbial Dynamics and Symbiotic Cross-Talk in Blattella germanica Using Rifampicin
Monica Cazzaniga, Rebeca Domínguez-Santos, Jesús Marín-Miret, Rosario Gil, Amparo Latorre and Carlos García-Ferris
Table S1. Relative abundance at family level for all samples from the treatment phase.
#OTU ID	C-d0.1	C-d0.2	C-d0.3	C-d2.1	C-d2.2	C-d2.3	C-d4.1	C-d4.2	C-d4.3	C-d6.1	C-d6.2	C-d6.3	C-d8.1	C-d8.2	C-d8.3	C-d10.1	C-d10.2	C-d10.3	R-d2.1	R-d2.2	R-d2.3	R-d4.1	R-d4.2	R-d4.3	R-d6.1	R-d6.2	R-d6.3	R-d8.1	R-d8.2	R-d8.3	R-d10.1	R-d10.2	R-d10.3	R-d2.1	RF-d2.2	RF-d2.3	RF-d4.1	RF-d4.2	RF-d4.3	RF-d6.1	RF-d6.2	RF-d6.3	RF-d8.1	RF-d8.2	RF-d8.3	RF-d10.1	RF-d10.2	RF-d10.3
D_0__Bacteria;D_1__Actinobacteria;D_2__Actinobacteria;D_3__Micrococcales;__	0.000228143	0.000613955	0	0.000307904	0.00117948	0	0.00215769	0.00515715	0.0060587	0.00523533	0.00579629	0.00519553	0.00436688	0	0.00950048	0.00403955	0.00957107	0.00228267	0	6.06e-05	0	0	0	0	0	0	0	0	0	0	0	0	0	0	0	0	0	0	0.000753201	0.00164594	0	0.000143627	0	0	0	0	0	0
D_0__Bacteria;D_1__Actinobacteria;D_2__Coriobacteriia;D_3__Coriobacteriales;D_4__Coriobacteriales Incertae Sedis	0.00294956	0.00146815	0.00213621	0.00313338	0.00346474	0.00169138	0.000665457	0.00164024	0.001958	0.00282297	0.00247914	0.00247572	0.00169296	0.000164783	0.00188525	0.000639256	0.000333418	0.000211003	0	7.58e-05	9.79e-05	0	0	0	0	0	0	0	0	0	0	0	0	0	0.000541147	0.000274929	0	3.86e-05	0	0	0	0.000933573	0	0	0	0	0	0
D_0__Bacteria;D_1__Bacteroidetes;D_2__Bacteroidia;D_3__Bacteroidales;D_4__Bacteroidaceae	0.16058	0.0783461	0.120882	0.159023	0.0661986	0.214102	0.0480742	0.0676488	0.0376268	0.0484012	0.0419707	0.0503687	0.0433049	0.220974	0.0593038	0.0880677	0.0291447	0.0375777	0.00400129	0.00216657	0.128533	4.27e-05	0.000129473	0.00051249	0	0	0	0	0	0	0	0	0	0.0182333	0.121578	0.189764	0.00173625	0.00193233	0.000292912	0.000729642	0	0.0012687	0	0	0	0	0	0
D_0__Bacteria;D_1__Bacteroidetes;D_2__Bacteroidia;D_3__Bacteroidales;D_4__CR-115	0.00469323	0.00878223	0.00923077	0.00465479	0.00563941	0.00487644	0.00274249	0.00183234	0.00225354	0.000641585	0.00265372	0.00549192	0.00446181	0.000974967	0.00115787	0.00735824	0.00439328	0.00619581	0.000153306	0.000272715	0.00998071	0	0	0.000131783	0	0	0	0	0	0	0	0	0	0.000129544	0.00551168	0.003278	0.000347249	0	0	0.000169684	0	0	0	0	0	0	0	0
D_0__Bacteria;D_1__Bacteroidetes;D_2__Bacteroidia;D_3__Bacteroidales;D_4__Dysgonomonadaceae	0.135566	0.153008	0.0966977	0.0993443	0.141041	0.134981	0.14271	0.0908339	0.133642	0.155469	0.11823	0.110013	0.110137	0.146945	0.22102	0.19515	0.148352	0.204845	0.00890708	0.0148781	0.117434	0.00176578	0.00263801	0.0020646	9.8e-05	0.00351068	0.000221475	0	0	5.9e-05	0.000336916	0.00260749	0.00490431	0.0782771	0.158436	0.0801734	0.0135813	0.0099515	0.053561	0.124972	0.00110307	0.219557	0.330446	0.222306	0.225885	0.0268806	0.000636955	0.0336974
D_0__Bacteria;D_1__Bacteroidetes;D_2__Bacteroidia;D_3__Bacteroidales;D_4__M2PB4-65 termite group	0.00700725	0.0253323	0.0066242	0	0.00593428	0	0.00225852	0.00162546	0.00140385	0.000590258	0.000628514	0.000453301	0.00113919	0	0.000356268	0.000367232	0.000843352	0.00397069	0.00139509	0.00203021	0	0.000113921	4.86e-05	0	0	0	0.000117252	0	3.2e-05	0	0	0	0	0	0	0	0.0016012	0	0.000732279	0	0	0.000574506	0	0	0	0	0	0
D_0__Bacteria;D_1__Bacteroidetes;D_2__Bacteroidia;D_3__Bacteroidales;D_4__Marinifilaceae	0.016247	0.00365704	0.011367	0.00619431	0.0077588	0.00883031	0.00280298	0.00453652	0.0020873	0.000718575	0.00675652	0.00700873	0.00237331	0	0.00103912	0.00971125	0.00151019	0.000690555	0.000107314	0	6.99e-05	0	0	0	0	0	0	0	0	0	0	0	0	0	0.0110835	0	5.79e-05	0	0	0	0	0.000239378	0	0	0	0	0	0
D_0__Bacteria;D_1__Bacteroidetes;D_2__Bacteroidia;D_3__Bacteroidales;D_4__Paludibacteraceae	0.0145849	0.0554162	0.0402548	0.0788597	0.0145224	0.0189786	0.00560597	0.0123535	0.0085339	0.00610789	0.0161318	0.0341196	0.0134646	0.00308968	0.0136273	0.0176815	0.0362641	0.0389013	0.000735869	0.00072724	0.0162291	9.97e-05	0.000113289	2.93e-05	0	0	0	0	0	0	0	0	0	0.001846	0.0371588	0.0031934	0.000540165	0.00017391	6.28e-05	0.000356337	0	0.00021544	0	0	0	0	0	0
D_0__Bacteria;D_1__Bacteroidetes;D_2__Bacteroidia;D_3__Bacteroidales;D_4__Rikenellaceae	0.0892854	0.114516	0.0648114	0.0781352	0.101823	0.0228226	0.117504	0.0944542	0.11578	0.121773	0.158962	0.178479	0.173188	0.0203782	0.118133	0.131755	0.20164	0.165522	0.00659216	0.00660576	0.0588778	0.000370244	0.000453155	0.000204996	0	0	0.000234503	0	0	0	0	0.000615249	0	0.00103635	0.0775644	0.00611187	0.00561386	0.00216421	0.00196669	0.0132863	0	0.0323399	0.000976134	7.39e-05	0.000103404	0	0	7.15e-05
D_0__Bacteria;D_1__Bacteroidetes;D_2__Bacteroidia;D_3__Bacteroidales;D_4__Tannerellaceae	0.0480404	0.0695371	0.0597158	0.0558393	0.0425904	0.0301593	0.0369631	0.0316227	0.0392892	0.0342606	0.0390377	0.0472479	0.0389538	0.0129492	0.0245825	0.0381785	0.0380489	0.0500269	0.0871698	0.0819508	0.022869	0.243606	0.209196	0.000380707	0.000277655	0.224537	0.147568	0.237873	0.208717	0.213252	0.316381	0.238438	0.00294259	0.00289855	0.0644566	0.00465264	0.116676	0.0453518	0.00702988	0.00334278	0.310931	0.0639378	0.0734296	0.269485	0.17832	0.299538	0.225701	0.175249
D_0__Bacteria;D_1__Bacteroidetes;D_2__Bacteroidia;D_3__Bacteroidales;D_4__vadinHA21	0.000179255	0	0.0033709	9.06e-05	0	0	0	0	0	0	0	0.000348693	0.00150309	0	0.000133601	0.000149613	3.92e-05	0	0	0	0.0136711	0	0	0	0	0	7.82e-05	0	0	0	0	0	0	0	0	0	0	0	0	6.79e-05	0	0	0	0	0	0	0	0
D_0__Bacteria;D_1__Bacteroidetes;D_2__Bacteroidia;D_3__Flavobacteriales;D_4__Flavobacteriaceae	0.000277031	0.000800811	0.000509554	0.000217344	0	0.000373421	0	8.87e-05	0	0	0	0	0	0	0	5.44e-05	0	0	0	0	0.000111829	0	0	0	0	0	0	0	0	0	0	0	0	9.72e-05	0.000340722	0	0	0	0	0	0	0	0	0	0	0	0	0
D_0__Bacteria;D_1__Bacteroidetes;D_2__Bacteroidia;__;__	0.00244439	0.00790134	0.0106614	0.00853075	0.0129743	0.0102581	0.00822747	0.0113191	0.0154792	0.0135759	0.0162541	0.0118207	0.0181321	0.0142537	0.0102872	0.0177223	0.0200836	0.0163239	0	0.000287866	0.0183259	0	0	0	0	0	0	0	0	2.95e-05	0	0	0	0.0064934	0.0103219	0.0326319	0.000443707	0.000541052	0.000292912	8.48e-05	0	0	0	0	0	0	0	0
D_0__Bacteria;D_1__Cyanobacteria;D_2__Melainabacteria;D_3__Gastranaerophilales;__	0.0036014	0.00112114	0.000313572	0.000489024	0.000129006	0	4.03e-05	0	0	0	0	5.23e-05	0.000316441	0	0.000222668	0.000367232	9.81e-05	0	0	0	0	0	0	0	0	0	0	0	0	0	0	0	0	0	0.000440935	0	0	0	0	0	0	0	0	0	0	0	0	0
D_0__Bacteria;D_1__Cyanobacteria;D_2__Melainabacteria;D_3__Gastranaerophilales;D_4__uncultured bacterium	0.000325919	0	0.000391965	0	0	0.000505217	0	0.000177323	0	0	0	0	0	0.000453154	0	0	0	0	0	0	0.00127205	0	0	0	0	0	0	0	0	0	0	0	0	4.86e-05	0	0.0167072	0	0	0	0	0	0	0	0	0	0	0	0
D_0__Bacteria;D_1__Deferribacteres;D_2__Deferribacteres;D_3__Deferribacterales;D_4__Deferribacteraceae	0.00765909	0.00453793	0.0044096	0.00595885	0.00514181	0.00573311	0.0211938	0.0158113	0.0177882	0.0171432	0.0245993	0.019492	0.0312169	0.0187441	0.0113709	0.0193545	0.0147881	0.00312668	0.00216162	0.00395437	0.0112248	0.00600934	0.00318827	0.00918089	0.0189786	0.00406886	0.0341984	0.0182294	0.0252413	0.0116156	0.00783329	0.0255328	0.044671	0.028273	0.00937989	0.0155863	0.0146423	0.0102027	0.00108796	0.0102489	0.029191	0.0186715	0.0106399	0.00197811	0.0056355	0.00806162	0.00497621	0.00182998
D_0__Bacteria;D_1__Elusimicrobia;D_2__Elusimicrobia;D_3__Elusimicrobiales;D_4__Elusimicrobiaceae	0.00298216	0	0	0.00184742	0	0	0	0	0	0	0	0.000156912	3.16e-05	0	0.000415646	0	0	7.67e-05	0	0	2.8e-05	0	0	0	0	0	0	0	0	0	0	0	0	0	4.01e-05	0	0	0	0	0	0	0	0	0	0	0	0	0
D_0__Bacteria;D_1__Elusimicrobia;D_2__Endomicrobia;D_3__Endomicrobiales;D_4__Endomicrobiaceae	0.0146175	0	0.00288094	0.00559661	0	0.00577705	0.00193587	4.43e-05	0	0	0	0.00026152	0	0	0.00123209	0	0	0.000172639	0	0	5.59e-05	0	0	0	0	0	0	0	0	0	0	0	0	0	0	0.0403511	0.00059804	0	0	0	0	0	0	0	0	0	0	0
D_0__Bacteria;D_1__Firmicutes;D_2__BRH-c20a;D_3__uncultured bacterium;D_4__uncultured bacterium	0.00534507	0.000400406	0.0221068	0.000126784	0	0	0.00135108	0.00299972	0	0.000179644	0.000907853	0.00149938	0.000886034	0	0.00273139	0.000176815	0.000607998	0.000748101	9.2e-05	0	0	0	0	0	0	0	0	0	0	0	0	0	0	0	0.00072153	0	0.000366541	0	0	0.000407242	0	0	0	0	0	0	0	0
D_0__Bacteria;D_1__Firmicutes;D_2__Bacilli;D_3__Lactobacillales;D_4__Enterococcaceae	0.000749613	0.000560568	0.00143067	0.00173875	0.00141907	0.0030313	0.00268199	0.00496505	0.00158856	0.00174511	0.00207759	0.000592779	0.000569593	0.000686596	0.00155867	0.000938482	0.00125522	0.000748101	0.000536571	0.000499977	0.000684951	9.97e-05	0	0.000263566	0	0	0	0	0	0	0	0	0	0.00160311	0.00214455	0.00444115	0	0.00137195	0.000313834	0.00315613	0	0.00174746	0.000170823	0	0	0	0	0.000142967
D_0__Bacteria;D_1__Firmicutes;D_2__Clostridia;D_3__Clostridiales;D_4__Christensenellaceae	0.0298542	0.0504511	0.0583635	0.0463486	0.0207331	0.00946733	0.0241984	0.0216482	0.0294992	0.0168095	0.0291386	0.024426	0.0285271	0.00383121	0.0253396	0.0262231	0.0401279	0.0343935	0.0117432	0.00887838	0.051595	0.000412964	0.00535694	0.00159604	0.000277655	0.000411293	0.000156335	0	0.000176065	2.95e-05	5.05e-05	5.85952e-05	0	0.00900332	0.0432317	0.0138099	0.00372328	0.00121737	0.00558624	0.00313916	0.000107617	0.00330341	0.000195227	0	0	0.000102696	0	0
D_0__Bacteria;D_1__Firmicutes;D_2__Clostridia;D_3__Clostridiales;D_4__Clostridiales vadinBB60 group	0.00614357	0.00483156	0.00634983	0.00146707	0.000313301	0.000241625	0.000322646	0.000650185	0.000129302	0.000102654	0.000419009	0.00188294	0.000996788	0.00115348	0.000415646	0.00199937	0.00176516	0.000767283	0.00111913	0.000802994	0.0194302	0.00642231	0.00252472	0.00417313	0.000718637	0.000102823	0.000351755	0.000431382	0.00177665	0.000427476	0	0.00566908	0	0.000582949	0.00264561	0.00264354	0.000945289	0.000309173	0	0.000933263	0.000860932	0	0.000488067	0.000277305	0.000603188	0.0187933	0.00181134	0.000414606
D_0__Bacteria;D_1__Firmicutes;D_2__Clostridia;D_3__Clostridiales;D_4__Family XIII	0.00052147	0.00021355	0.000548751	0.000326016	0.000202724	0.000395387	0.00030248	0.000679739	0.000461791	0.000667248	0.000296798	0.000331259	0.000443017	0.00078272	0.000549247	0.000367232	0.000333418	0.000287731	0	7.58e-05	0.00230647	0	0	0	0	0	0	0	0	0	0	0	0	0.000469598	0.000741572	0.00135349	0	0	0.000146456	5.09e-05	5.38e-05	0	0	0	0	0	0	0
D_0__Bacteria;D_1__Firmicutes;D_2__Clostridia;D_3__Clostridiales;D_4__Lachnospiraceae	0.0293979	0.0337942	0.0530916	0.0507136	0.078749	0.0832949	0.054507	0.0952965	0.0658145	0.0510445	0.0780754	0.0709242	0.0586523	0.116969	0.061293	0.0509772	0.0525232	0.0364843	0.000551902	0.000802994	0.0285862	4.27e-05	0	0.000380707	0	0.000925409	0.0094583	0.000194818	0.000192071	0.00025059	5.05e-05	0.00895041	0.000365215	0.0338434	0.032529	0.0466321	0.000462999	0.000869548	0.00941501	0.0178677	0.000726412	0.00555356	0.0940505	0.000388227	0.00118914	0.00472401	0	0
D_0__Bacteria;D_1__Firmicutes;D_2__Clostridia;D_3__Clostridiales;D_4__Peptococcaceae	0.00990793	0.0029897	0.00717295	0.0027168	0.0023774	0.000527183	0.00145191	0.00100483	0.00291852	0.00264333	0.00116973	0.00183064	0.00242077	5.49e-05	0.00279077	0.00205378	0.00027458	5.75e-05	0.00286682	0.00469676	0.00852694	0	0.000793021	0.00045392	0	0	3.91e-05	0	0	0	0	0	0	0.000501984	0.0056119	0	0.0013697	3.86e-05	0	0.000542989	0	0.000502693	0	0	0	0	0	0
D_0__Bacteria;D_1__Firmicutes;D_2__Clostridia;D_3__Clostridiales;D_4__Ruminococcaceae	0.121584	0.0880092	0.133288	0.0928965	0.145298	0.0997254	0.0865699	0.15535	0.115005	0.0970333	0.0917106	0.0857088	0.082322	0.119468	0.0993988	0.104294	0.092906	0.0553019	0.016971	0.0124994	0.161215	0.000868649	0.00161841	0.00152283	0.000114329	0.000161579	0.00237109	5.57e-05	0.000112041	0.000191627	3.37e-05	0.0072658	0	0.093288	0.134144	0.0849318	0.0143723	0.00483082	0.00594192	0.00391971	0.00166806	0.0123519	0.00122017	3.7e-05	0	0.00105263	9.95e-05	4.29e-05
D_0__Bacteria;D_1__Firmicutes;D_2__Clostridia;D_3__Clostridiales;D_4__Syntrophomonadaceae	0.000293327	0	0	0.000126784	0	0	8.07e-05	0.000354647	5.54e-05	0	0.000209505	0	0	0	0.000103912	8.16e-05	0	0	0	0	0.000125807	0	0	0	0	0	0	0	0	0	0	0	0	0	0.000220467	0	0	0	0	0	0	0	0	0	0	0	0	0
D_0__Bacteria;D_1__Firmicutes;D_2__Clostridia;D_3__Clostridiales;__	0.000945164	0.000827505	0.0011367	0.00018112	0.000737178	0	0.00131075	0.000206877	0.00158856	0.00143715	0.000733266	0.000488171	0.00167714	4.12e-05	0.000237512	0.00023122	0.00253006	0.000268549	0.000137975	0.000136357	0.00029355	0	0	0	0	4.41e-05	0	0	9.6e-05	0.000103184	0	5.85952e-05	0	0.000226702	0.000921955	0.000169187	0	0	0	0.000135747	0	0.000335129	0	0	0	5.13e-05	0	0
D_0__Bacteria;D_1__Firmicutes;D_2__Erysipelotrichia;D_3__Erysipelotrichales;D_4__Erysipelotrichaceae	0.000765909	0.0029897	0.00146987	0.00193798	0.0209358	0.00434926	0.0111313	0.00424098	0.00953137	0.00739106	0.0098118	0.0096588	0.0096198	0.001332	0.00494322	0.00365872	0.00594269	0.00249367	0.208159	0.191203	0.0557606	0.1162	0.16791	0.156661	0.258089	0.210024	0.0873915	0.147171	0.190246	0.159021	0.210758	0.066696	0.0867229	0.028192	0.0037279	0.0103415	0.135639	0.205754	0.174031	0.232162	0.101186	0.10535	0.080165	0.114028	0.154106	0.102696	0.14847	0.190204
D_0__Bacteria;D_1__Firmicutes;D_2__Negativicutes;D_3__Selenomonadales;D_4__Acidaminococcaceae	0.0131671	0.00728738	0.0158942	0.0123886	0.00490223	0.0206919	0.00504134	0.0122501	0.00757338	0.00297695	0.00991655	0.00882194	0.00844897	0.0187853	0.00684332	0.0110034	0.00409908	0.00262794	0.000812522	0.000575731	0.0135592	0	8.09e-05	0	0	0	5.21e-05	0	0	0	0	0	0	0.00652579	0.00791678	0.0152903	0.000617332	0	0	3.39e-05	0	0	0	0	0	0	0	0
D_0__Bacteria;D_1__Fusobacteria;D_2__Fusobacteriia;D_3__Fusobacteriales;D_4__Fusobacteriaceae	0.0108694	0.0407613	0.0164429	0.0535934	0.114207	0.0717188	0.269651	0.157995	0.213532	0.259534	0.194019	0.16739	0.184928	0.0520303	0.167208	0.0979829	0.110067	0.164774	0.297398	0.395194	0.0382454	0.458817	0.403713	0.479471	0.521714	0.428934	0.462349	0.387465	0.394225	0.427992	0.302315	0.341844	0.627377	0.346029	0.0453962	0.00812097	0.431611	0.461344	0.48048	0.267575	0.366327	0.285625	0.248255	0.249575	0.274382	0.340128	0.448317	0.428945
D_0__Bacteria;D_1__Patescibacteria;D_2__Microgenomatia;D_3__Candidatus Pacebacteria;D_4__uncultured bacterium	0.000505174	0.0021355	0.000548751	0.000235456	0.000442307	0	0.000282315	0.000738847	0.000757338	0.000102654	0.000907853	0.000418432	0.00139234	0	0.000103912	0.000748065	0.00182399	0.00163048	0	0.00072724	0.00233442	0	8.09e-05	0	0	0	0	0	0	0	0	0	0	0	0.00032068	0	9.65e-05	0	0	0	0	0	0	0	0	0	0	0
D_0__Bacteria;D_1__Patescibacteria;D_2__Saccharimonadia;D_3__Saccharimonadales;D_4__Saccharimonadaceae	0	0.00715392	0	0	0.000368589	0	0	0	0.000369433	0.000205307	0.000488844	0.000592779	0.000585415	0	7.42e-05	0	0.000254967	0.000172639	0	7.58e-05	0	0	0	0	0	0	0	0	0	0	0	0	0	0	0	0	0	0	0	0	0	0	0	0	0	0	0	0
D_0__Bacteria;D_1__Planctomycetes;D_2__vadinHA49;D_3__uncultured Planctomycetaceae bacterium;D_4__uncultured Planctomycetaceae bacterium	0.0244765	0.00563237	0.00415483	0.0297942	0.00388861	0.0200988	0.00526316	0.0178062	0.00386058	0.00197608	0.00354412	0.00540475	0.00443017	0.0343985	0.0114303	0.00911279	0.00390296	0.00118929	0.00817121	0.0153175	0.0107495	0.0172306	0.0147114	0.0292266	0.0109756	0.00417169	0.0206363	0.00829367	0.0122925	0.00779776	0.00389138	0.0177983	0.0174781	0.0175532	0.0106826	0.0172782	0.0204877	0.0181059	0.00590008	0.0149152	0.00928193	0.00663076	0.00551515	0.00539821	0.00615252	0.00913992	0.00869842	0.00594745
D_0__Bacteria;D_1__Planctomycetes;D_2__vadinHA49;D_3__uncultured planctomycete;D_4__uncultured planctomycete	0.000749613	0.00130799	0.000450759	0.00101427	0.000368589	0.000461285	0.00129058	0.000265985	0.000424848	0.000487605	0.000226963	0.00052304	0.000363907	0.000247175	0.000178134	0.000149613	0.000490321	0.000287731	0.00136442	0.000863597	0.000405379	0.00197938	0.00372235	0.00330922	0.00178026	0.000587561	0.00763438	0.00133589	0.00134449	0.000766509	0.000724369	0.00268073	0	0.000113351	0.00116246	0.0013112	0.00428274	0.00164248	0.0001883	0.00263011	0.0013183	0.00110114	0.00170823	0.000665533	0.000534252	0.00133504	0.00232887	0.000671947
D_0__Bacteria;D_1__Planctomycetes;D_2__vadinHA49;__;__	0.00744724	0.00880893	0.00199902	0.0119358	0.00178766	0.00487644	0.00457754	0.00718159	0.00620648	0.00277165	0.00747233	0.00727025	0.00693005	0.0245664	0.00503229	0.00350911	0.00829623	0.00326095	0.0100262	0.0189082	0.0120356	0.0452125	0.0215087	0.0348786	0.0133765	0.00574341	0.0293911	0.0131085	0.0155257	0.0142099	0.01191	0.0288288	0.0225181	0.025164	0.00731551	0.0244686	0.0400108	0.0241155	0.00960331	0.0237558	0.021335	0.0107241	0.010591	0.0111292	0.0112365	0.0181258	0.0139135	0.0109084
D_0__Bacteria;D_1__Proteobacteria;D_2__Alphaproteobacteria;D_3__Acetobacterales;D_4__Acetobacteraceae	0	0.00571246	0	0	0	0.00010983	0	0	0	0	0	0	0	0	0	0	0	0	0	0	0	0	0	0	0	0	0	0	0	0	0	0	0	0	0	0	0	0	0	0	0	0	0	0	0	0	0	0
D_0__Bacteria;D_1__Proteobacteria;D_2__Alphaproteobacteria;D_3__Rhodospirillales;D_4__uncultured	0.00855537	0.00437777	0.00288094	0.00556039	0.00563941	0.0229764	0.00219802	0.00237909	0.00295546	0.000590258	0.000192046	0.000331259	0.00749964	0.0353872	0.00221183	0.000666458	0.00200051	0	3.07e-05	6.06e-05	0.00947748	0	0	0	0	0	0	0	0	0	0	0	0	0.0123553	0.00715517	0.0666173	9.65e-05	0	0.0001883	0.00117082	0	0.00821065	0	0	0	0	0	0
D_0__Bacteria;D_1__Proteobacteria;D_2__Deltaproteobacteria;D_3__Desulfarculales;D_4__Desulfarculaceae	0.000717021	0.000453793	0.000803528	0.000163008	0.000350159	0.000241625	0	0.000221654	0	0	0	0	0	0.000123587	0	0.000176815	0.000117677	5.75e-05	0	4.55e-05	0.00048925	0	0	0	0	0	0	0	0	0	0	0	0	0.000518177	0.000200425	0.000930528	3.86e-05	0	0	0	0	0	0	0	0	0	0	0
D_0__Bacteria;D_1__Proteobacteria;D_2__Deltaproteobacteria;D_3__Desulfobacterales;D_4__Desulfobacteraceae	0.0245906	0.00376381	0.00431161	0.0155039	0.0167339	0.0140362	0.00776366	0.00802388	0.00761032	0.00582559	0.00425993	0.00873477	0.00797431	0.00660506	0.00761523	0.0068958	0.00743327	0.00255122	0.00367935	0.0037271	0.00654198	0.00868649	0.000145657	0.00480276	0.00243357	0.00489145	0.00269679	8.35e-05	0.00661043	0.00392099	0	0.0174028	0	0.0192859	0.024051	0.0159882	0.0211436	0.0139128	0.00366139	0.0140329	0.0142323	0.0108199	0.00705256	0.00247726	0.00217148	0.00706033	0.00579231	0
D_0__Bacteria;D_1__Proteobacteria;D_2__Deltaproteobacteria;D_3__Desulfovibrionales;D_4__Desulfovibrionaceae	0.125788	0.104186	0.181734	0.117185	0.113175	0.143218	0.0931841	0.124895	0.109112	0.0742955	0.100894	0.0871036	0.100359	0.0977164	0.0931493	0.100934	0.108439	0.130035	0.315151	0.225126	0.118301	0.0894566	0.160109	0.252028	0.170987	0.111534	0.190651	0.185369	0.142564	0.160142	0.145716	0.209522	0.189953	0.222282	0.120736	0.165211	0.161471	0.193929	0.236149	0.251455	0.139875	0.147624	0.13046	0.121478	0.139629	0.161309	0.138578	0.15156
D_0__Bacteria;D_1__Proteobacteria;D_2__Deltaproteobacteria;D_3__Rs-K70 termite group;D_4__uncultured bacterium	0.0110649	0.0476483	0.0194023	0.0198145	0.0129559	0.00970895	0.0160718	0.0186189	0.0131149	0.00277165	0.0128671	0.0158481	0.0360109	0.0139928	0.0151711	0.0211498	0.0308706	0.0229226	0.00654617	0.00124237	0.00171937	0.000683527	0.00187736	0.0165315	0	0	0.000521118	0	8e-05	0	0	0.00842306	0	0.00276901	0.0228084	0.0486835	0.00310595	0.000405789	0.000815968	0.00157806	0	0.00749252	0	0	0	0	0	0
D_0__Bacteria;D_1__Proteobacteria;D_2__Deltaproteobacteria;D_3__Rs-K70 termite group;D_4__uncultured proteobacterium	0.00497026	0.000160162	0.00278295	0.00664711	0.00293028	0.0157935	0.00748135	0.00876273	0.00417459	0.0034389	0.00200775	0.00341719	0.0010759	0.0243055	0.00841683	0.00675979	0.00139251	0.00312668	0.000735869	0.0009242	0.00781403	0.000655047	0	0.000893197	0	0	0.000482034	0	0	0	0	0.00073244	0	0.0157396	0.00789674	0.0168341	0.000829539	0	0	0	0	0.00263315	0.000268437	0	0	0	0	0
D_0__Bacteria;D_1__Proteobacteria;D_2__Deltaproteobacteria;D_3__Rs-K70 termite group;__	0.00648578	0.00202872	0.00360608	0.00374918	0.000442307	0.00575508	0.00239968	0.00215743	0.00131149	0.000795565	0.00148399	0.00414945	0.0020094	0.00108482	0.00440882	0.00187696	0.00188283	0.000479552	0.000383265	0	0.0059409	0	0	0	0	0	0.000495062	0	0	0	0	0.00153812	0	0.00268804	0.00186395	0.00843819	0.00131183	0.000212556	0	0	0.000107617	0.000191502	0	0	0	0.00012837	0.000298573	0
D_0__Bacteria;D_1__Proteobacteria;D_2__Gammaproteobacteria;D_3__Betaproteobacteriales;D_4__Burkholderiaceae	0.00529618	0.00320325	0.00954434	0.00481779	0.00433092	0.00342669	0.00086711	0.00333959	0.00258603	0.000718575	0.00162366	0.00163886	0.00193029	0.00248548	0.0020337	0.00125131	0.00158864	0.00145784	0.000889175	0.00159084	0.0021527	0	0	0.000366064	6.53e-05	0.000205646	0	0	9.6e-05	8.84e-05	0	0.00272468	0.00133564	0.00589426	0.00583236	0.00615417	0.000385832	0.000772932	0.000355678	0.00408939	0.000511179	0.00289647	0.00327005	0.000628559	0	0.000667522	0.000258763	0.000285935
D_0__Bacteria;D_1__Proteobacteria;D_2__Gammaproteobacteria;D_3__Betaproteobacteriales;D_4__Nitrosomonadaceae	0.00356881	0.00165501	0.00158746	0.00188365	0.0015665	0.00155958	0.00177455	0.00113782	0.000683451	0.000333624	0.0013094	0.00113325	0.000965144	0.00116721	0.000430491	0.000367232	0.00149058	0.000517916	0.000490579	0.00119692	0.00912802	0.000327523	0	0.00045392	0.000114329	0.000102823	0.00196722	0.000361805	0.000208077	7.37e-05	0	0.00379404	0.00173216	0.00701158	0.00346735	0.0083959	0.00146616	0.000328496	0	0.00127263	0.000511179	0.00122083	0.000536873	0	0	0.00012837	0.000119429	0
D_0__Bacteria;D_1__Proteobacteria;D_2__Gammaproteobacteria;D_3__Enterobacteriales;D_4__Enterobacteriaceae	0.000391102	0.0273878	0.00303773	5.43e-05	0.0269623	0.000878638	0	0.00184712	0.0148327	0.0558436	0.00762946	0.0136862	0	8.24e-05	0.000311735	0.0129891	0.009473	0.000671373	0.000137975	0	0.00363443	0	0	0	0	0	0	0	0.000128047	0	0	0	0	0	0.000120255	0	0	0.000270526	0.00119257	8.48e-05	0	0.0469898	0	0	0	0	0	0
D_0__Bacteria;D_1__Proteobacteria;D_2__Gammaproteobacteria;D_3__Pseudomonadales;D_4__Pseudomonadaceae	0.00598061	0.0113715	0.00352768	0.00134029	0.00241426	0.0010324	0.00165356	0.00430009	0.00105288	0.00146281	0.00162366	0.00162142	0.000886034	0.000768988	2.97e-05	0.000503244	0.000470708	0.00141947	0.000659216	0.000954502	0.00209679	0.000612326	0	0.000117141	0	4.41e-05	0	2.78e-05	3.2e-05	2.95e-05	0	0	0	0.00132783	0.00216459	0.00177646	0.000212208	0.000212556	0.000251067	0	0	0.000813884	0.000463663	7.39e-05	5.17e-05	7.7e-05	0	2.86e-05
D_0__Bacteria;D_1__RsaHF231;D_2__bacterium PM5-3;D_3__bacterium PM5-3;D_4__bacterium PM5-3	0	0	0	0	3.69e-05	0	0	0	0	0	0.00054122	0	0	0	8.91e-05	0	0	0	0	0	0	0	0	0	0	0	0	0	0	0	0	0	0	0	0	0	0	0	0	0	0	0	0	0	0	0	0	0
D_0__Bacteria;D_1__Synergistetes;D_2__Synergistia;D_3__Synergistales;D_4__Synergistaceae	0.00505174	0.000854199	0.00429201	0.00431066	7.37e-05	0.00267985	0.00278282	0.00113782	0.000129302	7.7e-05	0.000593596	0.000819429	0.000379729	0.00236189	0.00139538	0.00176815	0.000353031	0.000326095	0.000122645	0.00054543	0.00834522	0.000284803	8.09e-05	0.000366064	0	0	0.000938013	0	0.000304112	0	0	0.00881857	0	0.00872804	0.000781657	0.00203024	0.00011575	0	0	0.000186653	0.000672604	0	9.76e-05	0	0	0	0	0
D_0__Bacteria;D_1__Tenericutes;D_2__Mollicutes;D_3__Mollicutes RF39;D_4__uncultured Firmicutes bacterium	0	0	0	0	0.000129006	0	0	0	0	0	0	0	0	0	0	4.08e-05	0	0	0	0	0	0	0	0	0	0	0	0	0	0	0	0	0	0	0	0	0	0	0	0	0	0	0	0	0	0	0	0
D_0__Bacteria;D_1__Tenericutes;D_2__Mollicutes;D_3__Mollicutes RF39;__	4.89e-05	0	0	0.00018112	0.000258012	0	0	0	0.00022166	0	0	8.72e-05	0.000189864	0	0	0	0	0	0	0.00018181	6.99e-05	0	0	0	0	0	0	0	0	0	0	0	0	0	0	0	0	0	0	0	0	0	0	0	0	0	0	0
D_0__Bacteria;D_1__Verrucomicrobia;D_2__Verrucomicrobiae;D_3__Verrucomicrobiales;D_4__Akkermansiaceae	0.0234987	0.00400406	0.00378246	0.0030247	0.00687418	0.000615047	0.000927606	0.000398977	0.000997469	0	0.000349174	0.000679952	0.00324352	0.0006454	0.000237512	0.000516845	0.00217703	0.00101665	0	0.000136357	0.0196539	0	0	0	0	0	0	0	0	0	0	0	0	0.000971581	0.00663406	0.0354235	0	0	0	0	0	0	0	0	0	0	0	0
