# Supplementary material for: Exploring Gut Microbial Dynamics and Symbiotic Interaction in Blattella germanica Using Rifampicin
Source: Biology (Basel). 2023 Jul 3;12(7):955. doi: 10.3390/biology12070955 (PMC10376618; doi:10.3390/biology12070955)
Supplement: Supplementary file 1 [file biology-12-00955-s001.zip › Table S2.xlsx]

## Sheet: Table S2 (recovery)
Exploring Gut Microbial Dynamics and Symbiotic Cross-Talk in Blattella germanica Using Rifampicin
Monica Cazzaniga, Rebeca Domínguez-Santos, Jesús Marín-Miret, Rosario Gil, Amparo Latorre and Carlos García-Ferris
Table S2. Relative abundance at family level for all samples from the recovery phase.
#OTU ID	C-d20.1	C-d20.2	C-d20.3	C-d30.1	C-d30.2	C-d30.3	C-d40.1	C-d40.2	C-d40.3	C-d50.1	C-d50.2	C-d50.3	C-d60.1	C-d60.2	C-d60.3	R-r-d20.1	R-r-d20.2	R-r-d20.3	R-r-d30.1	R-r-d30.2	R-r-d30.3	R-r-d40.1	R-r-d40.2	R-r-d40.3	R-r-d50.1	R-r-d50.2	R-r-d50.3	R-r-d60.1	R-r-d60.2	R-r-d60.3	R-rF-d20.1	R-rF-d20.2	R-rF-d20.3	R-rF-d30.1	R-rF-d30.2	R-rF-d30.3	R-rF-d40.1	R-rF-d40.2	R-rF-d40.3	R-rF-d50.1	R-rF-d50.2	R-rF-d50.3	R-rF-d60.1	R-rF-d60.2	R-rF-d60.3
D_0__Bacteria;D_1__Actinobacteria;D_2__Actinobacteria;D_3__Micrococcales;__	0	0	0.00321762	0.000673889	0.000748246	0.00174493	0.000186194	0.000892698	0.000717728	0.000461459	0.00191952	0.0047006	0.00464074	0.000752491	0.00262965	6.86e-05	0	0	0.000220739	0	0.00274414	0	0	0	0	0	0.00759608	0.000313757	0.00456741	0	0	0	0.000466275	0.000261849	0	0	0.000309273	0	0	0	0.000957218	0.00207987	0.000469503	0.00284789	0.00024189
D_0__Bacteria;D_1__Actinobacteria;D_2__Actinobacteria;D_3__Propionibacteriales;D_4__Propionibacteriaceae	0	0	0	0	0	0	0	0	0	0	0	0	0	0	0	0	0	0	0	0	0	0	0	0	0	0	0	0	0	0	0	0	0	0	0	0	0	0	0	0.000239268	0	0	0	3.98e-06	0
D_0__Bacteria;D_1__Actinobacteria;D_2__Coriobacteriia;D_3__Coriobacteriales;D_4__Coriobacteriales Incertae Sedis	0.00116101	0.000817799	0.000418552	0.00120791	0.000626909	0.00149288	0.00068271	0.00278522	0.00177723	0.000406084	0.000796246	0.000416802	0.000764567	0.000162701	0.00118453	0	0	0	0.000577318	0	0	0	0	0.000516577	0.000224989	0	5.31e-05	0.000553689	0.000263505	0	0	0	0	0	0	0	0.000808869	0	0	0	0	0.000175147	0.000347024	9.88e-05	0.000569152
D_0__Bacteria;D_1__Bacteroidetes;D_2__Bacteroidia;D_3__Bacteroidales;D_4__Bacteroidaceae	0.0631763	0.068737	0.149449	0.0298164	0.0811745	0.04341	0.022545	0.0597215	0.0691582	0.0804046	0.0940992	0.0438105	0.139009	0.0634737	0.0878681	0	0.000212141	0	0.0718422	0	0	0	0	0	0.0416529	0.000761916	0	0.0324647	0.0203996	0.00214405	0.00256181	0	0.00295844	0	0	0.00570847	0	0.0456252	0.153696	0.0290112	0.12059	0.00085384	0.173144	0.0918316	0.0490609
D_0__Bacteria;D_1__Bacteroidetes;D_2__Bacteroidia;D_3__Bacteroidales;D_4__CR-115	0.00341731	0.00331313	0.00408089	0.00263198	0.00242674	0.00905425	0.000124129	0.00278522	0.00480194	0	0.00800512	0.00935488	0.000426735	0.00111857	0.0034825	0	0	0	0	0	0	0	0	0	0	0	0	0	0	0	0	0	0	0	0	0	0	0	0	0	0.000859543	0	0	0	0
D_0__Bacteria;D_1__Bacteroidetes;D_2__Bacteroidia;D_3__Bacteroidales;D_4__Dysgonomonadaceae	0.169025	0.276458	0.111178	0.207075	0.205626	0.135116	0.326273	0.136761	0.0941591	0.3192	0.147889	0.147965	0.117974	0.275697	0.109663	0.00487162	0.00207245	0.0497091	0.31204	0.396041	0.54941	0.370438	0.571674	0.251462	0.319094	0.376935	0.360203	0.27821	0.264778	0.472723	0.261449	0.269157	0.328837	0.471776	0.420329	0.371669	0.386853	0.339342	0.372177	0.425319	0.242137	0.25659	0.211929	0.194672	0.239115
D_0__Bacteria;D_1__Bacteroidetes;D_2__Bacteroidia;D_3__Bacteroidales;D_4__M2PB4-65 termite group	0.0158598	0	0.0129228	0.0135922	0.0225485	0.0287526	0.00020171	0.000249955	0.00186267	0	0.0143182	0.0277868	0.0255508	0	0.00559096	0	0	0	0	0	0	0	0	0	0.00812959	0	0	0.00675501	0.000483092	0	0	0	0	0	0	0	0	0	0	0	0.000136745	0.000875733	0	0.0256405	0
D_0__Bacteria;D_1__Bacteroidetes;D_2__Bacteroidia;D_3__Bacteroidales;D_4__Marinifilaceae	0.0129901	0.0124767	0	0.0267521	0.0308196	0.00480825	0.00107061	0.00792716	0.0124919	0	0.00816152	0.00108832	0.00986825	0.017287	0.00826799	0	0	0	0	0	0	0	0	0	0	0	0	0.00932044	0	0	0	0	0	0	0	0	0	0	0	0	0.00429771	0	0	0	0
D_0__Bacteria;D_1__Bacteroidetes;D_2__Bacteroidia;D_3__Bacteroidales;D_4__Paludibacteraceae	0.0167141	0.0339282	0.0210061	0.00456464	0.0211531	0.0309046	0.002405	0.00687377	0.00895451	0	0.0177023	0.0356597	0.0260308	0.0281269	0.00862334	0	0	0	0	0	0	0	0	0	0	0	0	0.0364328	0	0	0	0	0	0	0	0.00105443	0	0	0	0	0.000175816	0	0	0	0
D_0__Bacteria;D_1__Bacteroidetes;D_2__Bacteroidia;D_3__Bacteroidales;D_4__Rikenellaceae	0.125717	0.0621946	0.0855416	0.114027	0.0779996	0.14353	0.0578752	0.145974	0.128935	0.136943	0.0679084	0.192377	0.104586	0.137767	0.178532	0	0.00205614	0.258281	0.149644	0.140018	0.0267975	0.0904319	0.00189115	0.130971	0.127149	0.0674906	0.223155	0.137333	0.0904699	0.100135	0.0807403	0.0153392	0.104397	0	0.0034618	0.0339599	0	0.0654337	0.00580803	0.00568261	0.131061	0.175278	0.0937168	0.0993153	0.16107
D_0__Bacteria;D_1__Bacteroidetes;D_2__Bacteroidia;D_3__Bacteroidales;D_4__Tannerellaceae	0.0444031	0.0317264	0.0279122	0.0507451	0.0389492	0.0805188	0.0237707	0.0433673	0.0564954	0.0324129	0.041547	0.053698	0.0635835	0.0103518	0.0275047	0.329775	0.34951	0.132405	0.0313789	0.0313957	0.0293117	0.00524904	0.00138054	0.00985185	0.0079646	0.0110783	0.0508353	0.0135654	0.0549846	0.00873501	0.123169	0.2296	0.0351958	0.0252871	0.0683789	0.00447224	0	0.00369258	0.018042	0.0301079	0.0126197	0.0372406	0.0160447	0.00262251	0.0120518
D_0__Bacteria;D_1__Bacteroidetes;D_2__Bacteroidia;D_3__Bacteroidales;D_4__vadinHA21	0	0	0	0	0.000161783	0.00120206	0	0	5.13e-05	0	0	0	0.000355612	0	0.0022506	0	0	0	0	0	0	0	0	0	0	0	0	0	0	0	0	0	0	0	0	0	0	0	0	0	0	0	0	0	0
D_0__Bacteria;D_1__Bacteroidetes;D_2__Bacteroidia;D_3__Bacteroidales;__	0	0	0	0	0	0	0	0	0	0	0	0	0	0.000244051	0	0	0	0	0	0	0	0	0	0	0	0	0	0	0	0	0	0	0	0	0	0	0	0	0	0	0	0	0	0	0
D_0__Bacteria;D_1__Bacteroidetes;D_2__Bacteroidia;D_3__Flavobacteriales;D_4__Flavobacteriaceae	0.000240964	0	0	0	0.000202229	0	0	0	8.54e-05	0	0.000170624	0.000185245	0.000106684	0	0	0	0	0	0	0	0	0	0	0	0	0	0	9.23e-05	0	0	0	0	0	0	0	0	0	0	0	0	0	0	0	0	0
D_0__Bacteria;D_1__Bacteroidetes;D_2__Bacteroidia;__;__	0.000175246	0.0450628	0.0209538	0.0163386	0.0379381	0.0100624	0.028829	0.0222282	0.0139615	0	0.0223944	0.0211874	0.0104372	0.0227781	0.0164412	0	0	0	0	0	0	0	0	0	0	0	0	0.0207449	0	0	0	0	0	0	0	0	0	0	0	0.00143561	0.000390701	0.000218933	0	0.0398258	0.0208167
D_0__Bacteria;D_1__Cyanobacteria;D_2__Melainabacteria;D_3__Gastranaerophilales;__	0.000876232	0.000377446	0	0.000152579	0.000384234	0.000659196	0	0	0	0	0.000511873	0.000833603	0.00142245	0	0.000165834	0	0	0	0	0	0	0	0	0	0	0	0	0	0	0	0	0	0	0	0	0	0	0	0	0	0	0	0	0	0
D_0__Bacteria;D_1__Cyanobacteria;D_2__Melainabacteria;D_3__Gastranaerophilales;D_4__uncultured bacterium	0	0	0.00434248	0.000254298	0.000606686	0.000426538	0	0.000410641	0.000615195	0	0.00102375	0	0.0018314	0	0.000307977	0	0	0	0	0	0	0	0	0	0	0	0	0	0	0	0	0	0	0	0	0	0	0	0	0	0	0	0	0	0
D_0__Bacteria;D_1__Deferribacteres;D_2__Deferribacteres;D_3__Deferribacterales;D_4__Deferribacteraceae	0.00503834	0.00404705	0.00952207	0.00354745	0.00252786	0.00337353	0.0183866	0.0140511	0.0175331	0.00706955	0.00683919	0.00729403	0.00362725	0.0159854	0.00833906	0.0110469	0.00944843	0.0158574	0.00940689	0.00567321	0.00282079	0.0146251	0.0310526	0.00750881	0.00491975	0.0164117	0.0090303	0.00970802	0.00285463	0.00370576	0.0111684	0.0110327	0.00453413	0.00366588	0.00751706	0.000763553	0.0109673	0.0650582	0.00818685	0.0216338	0.0288142	0.00704965	0.00445007	0.00534695	0.015424
D_0__Bacteria;D_1__Elusimicrobia;D_2__Elusimicrobia;D_3__Elusimicrobiales;D_4__Elusimicrobiaceae	0	0	0.000130798	0.0028227	0	0.0108961	0	0	0.00235825	0	0	0.00194507	0.00584982	0	0.00355358	0	0	0	0	0	0	0	0	0	0	0	0	0	0	0	0	0	0	0	0	0	0	0	0	0	0	0	0	0	0
D_0__Bacteria;D_1__Elusimicrobia;D_2__Endomicrobia;D_3__Endomicrobiales;D_4__Endomicrobiaceae	0	0	0.000889424	0.00104262	0.00218407	0.00672767	4.65e-05	0	0.00567347	0	0.00476326	0	0.0247862	0.00736221	0.00151619	0	0	0	0	0	0	0	0	0.00142059	0	0	0	0	0	0	0	0	0	0	0	0	0	0	0	0	0	0	0	0	0
D_0__Bacteria;D_1__Firmicutes;D_2__BRH-c20a;D_3__uncultured bacterium;D_4__uncultured bacterium	0	0	0.0268397	0.00288628	0	0.00550622	0	0	0.00529752	0	0.0147732	0.00294077	0.0249818	0	0.0329298	0	0	0	0	0	0	0	0	0	0	0	0	0	0	0	0	0	0	0	0	0	0	0	0	0	0	0	0	4.78e-06	0
D_0__Bacteria;D_1__Firmicutes;D_2__Bacilli;D_3__Lactobacillales;D_4__Enterococcaceae	0.000197152	0.00427772	0.000156957	0.000470451	0.000808914	0.000174493	0.00909246	0.000410641	0.00013671	0.000203042	0.000383904	0.000625203	0.000551199	0.000488103	0.000165834	0	0	0	0.00011886	0.000297027	0.000321938	0.000190183	0.000378229	0.000110695	0.000299985	0.00106668	0.00154046	0	0.000109794	0.00232934	0	0	0.000900394	0	0	0	0	0	0.000185363	0	7.81e-05	0	0.000102066	0.000577382	4.27e-05
D_0__Bacteria;D_1__Firmicutes;D_2__Clostridia;D_3__Clostridiales;D_4__Christensenellaceae	0.035356	0.0159995	0.0223925	0.0235352	0.0223463	0.0541704	0.0108768	0.0233708	0.0218736	0.00225192	0.0350348	0.0455009	0.0303337	0.0115314	0.0226007	0	0	0	0.00232625	7.43e-05	0	0.00055153	0.000151292	0.00138369	0.00514474	0.000716201	0.00212478	0.0107047	0.00068072	0	0.000431767	0.00110993	0.000257255	0.000448883	0.00323102	0.00356325	0.000380644	0.000782326	0.0138095	0	0	0.00987389	0.0113089	0.0191595	0.000796813
D_0__Bacteria;D_1__Firmicutes;D_2__Clostridia;D_3__Clostridiales;D_4__Clostridiales vadinBB60 group	0.000766703	0	0.00214508	0.00106805	0.000647131	0.00201636	0	0.000214247	0.00107659	0.00382088	0.00322764	0.00106516	0.00231148	0.0027049	0.00208476	0.0147384	0	0.00593593	0.00441479	0.00273265	0.00289744	5.71e-05	0.000718635	0.0011992	0.00146993	0.00108192	0	0.00129194	0.000285463	0.000899971	0.00682191	0.0171595	0.00200981	0.000187035	0.007583	0	0	0	0.00895919	0.00853389	0.000586052	0.00135739	0.0058994	0.00399628	0.00492316
D_0__Bacteria;D_1__Firmicutes;D_2__Clostridia;D_3__Clostridiales;D_4__Family XIII	0.00258488	6.29e-05	0.00117718	0.000801038	0.00014156	0.00040715	0.00020171	0.000553473	0.000290509	0	0.000398123	0.00113463	0.000622322	0.000813504	0.000758096	0	0	0	0	0	0	0	0	3.69e-05	0.000539973	0	0	0.000406039	0	0	0	0.000110993	0.00246	0	0	0	0	0	0.000278044	0.000259207	0.000136745	0.000437867	0.000632808	0.000136182	0.000327262
D_0__Bacteria;D_1__Firmicutes;D_2__Clostridia;D_3__Clostridiales;D_4__Lachnospiraceae	0.0627601	0.0330055	0.0370942	0.0241201	0.0255617	0.0207259	0.0772239	0.0678629	0.0508732	0.0305301	0.025878	0.0286204	0.0119841	0.0405735	0.0425955	0.0134896	0.0304178	0.0214711	0.0364899	0.0312472	0.0334815	0.0997318	0.0318091	0.088187	0.0227389	0.0886414	0.0438235	0.0514193	0.0554458	0.0633156	0.0375061	0.0230199	0.0580111	0.135862	0.144308	0.0594844	0.149236	0.102547	0.0607371	0.054912	0.0654815	0.0315045	0.0734057	0.0437544	0.0706318
D_0__Bacteria;D_1__Firmicutes;D_2__Clostridia;D_3__Clostridiales;D_4__Peptococcaceae	0.00181818	0.000712953	0.00240668	0.00764164	0.00361989	0.0121176	0.000248258	0.00148188	0.00199938	0	0.00851699	0.00229241	0.0106862	0	0.00454858	0	0	0	0	0	0	0	0	0	0	0	0	0	0	0	0	0	0	0	0	0	0	0	0	0	0	0	0.00285784	0	0
D_0__Bacteria;D_1__Firmicutes;D_2__Clostridia;D_3__Clostridiales;D_4__Ruminococcaceae	0.133319	0.126151	0.136814	0.148268	0.125685	0.11247	0.079272	0.0995358	0.0939198	0.0345725	0.0879141	0.102742	0.101794	0.116046	0.0939329	0	0.000522193	0.000152638	0.0325506	0.0483857	0.0048444	0.0522432	0.00722418	0.0355515	0.0713514	0.0555742	0.0430267	0.0916171	0.0737154	0.0548982	0.019631	0.0176478	0.0059008	0.000673325	0.000593452	0.0103261	0.0203407	0.030761	0.0717044	0.0605547	0.124009	0.120304	0.113865	0.108189	0.0808338
D_0__Bacteria;D_1__Firmicutes;D_2__Clostridia;D_3__Clostridiales;D_4__Syntrophomonadaceae	0	0	0.000183117	0	0	0	0	7.14e-05	0.000205065	0	7.11e-05	0	0.000106684	0	0.000213215	0	0	0	0	0	0	0	0	0	0	0	0	0	0	0	0	0	0	0	0	0	0	0	0	0	0	0	0	0	0
D_0__Bacteria;D_1__Firmicutes;D_2__Clostridia;D_3__Clostridiales;__	0.000788609	0	0.000104638	0.000432306	0.000343789	0.000426538	0	0.0013569	0.000905704	0.000239959	0.000696715	0.000301023	0.00199143	8.14e-05	0.000213215	0	0	0.000152638	0.000203759	0	0	0.000209201	0	0.000110695	6e-05	0	0	0.00035067	0.000131752	0	0.000172707	0.000110993	0.000482354	0	0	0	0	0.000125172	0.000154469	0	0.000390701	6.57e-05	0	0.000205468	0.000327262
D_0__Bacteria;D_1__Firmicutes;D_2__Erysipelotrichia;D_3__Erysipelotrichales;D_4__Erysipelotrichaceae	0.00508215	0.00287278	0.000235436	0.0102609	0.00590507	0.0063593	0.0065323	0.0198	0.0146451	0.0453337	0.00164937	0.00912333	0.000942373	0.00150498	0.00270072	0.210948	0.168293	0.0998253	0.0422121	0.0271334	0.0555726	0.0383599	0.0128598	0.0758076	0.0263387	0.0034591	0.0187512	0.00376509	0.0155468	0.0166759	0.0657724	0.0714793	0.0744594	0.0589908	0.0146385	0.0164709	0.0580958	0.00804231	0.0165899	0.00420713	0.00298887	0.00937035	0.0091451	0.00290841	0.00337223
D_0__Bacteria;D_1__Firmicutes;D_2__Negativicutes;D_3__Selenomonadales;D_4__Acidaminococcaceae	0.00170865	0.00392124	0.00486567	0.000292442	0.00244697	0.00106635	0.0128474	0.00876629	0.0106121	0	0.00538888	0.00145881	0.00154691	0.00850112	0.00867073	0	0	0	0	0	0	0	0	0	0	0	0	0	0	0	0	0	0	0	0	0	0	0	0	0	0.00756007	0	0	0	0
D_0__Bacteria;D_1__Fusobacteria;D_2__Fusobacteriia;D_3__Fusobacteriales;D_4__Fusobacteriaceae	0.0498138	0.0374929	0.0574201	0.0558946	0.0496471	0.0608011	0.155146	0.211873	0.221419	0.0828596	0.154514	0.0874126	0.0417845	0.023612	0.111203	0.182034	0.211782	0.24456	0.0635559	0.103677	0.111314	0.22434	0.109233	0.238732	0.0779061	0.196331	0.135375	0.0554243	0.0948177	0.127981	0.167295	0.140495	0.167103	0.141735	0.0905344	0.116751	0.189537	0.181437	0.0628379	0.119514	0.0550498	0.164594	0.0917572	0.0890307	0.0988048
D_0__Bacteria;D_1__Patescibacteria;D_2__Microgenomatia;D_3__Candidatus Pacebacteria;D_4__uncultured bacterium	0.00661555	0	0.000287755	0.00180551	0.000950474	0.00172554	0	0.000999821	0.00276838	0	0.00332717	0.00298708	0.00216924	0	0.00255857	0	0	0	0	0	0	0	0	0	0	0	0	0	0	0	0	0	0	0	0	0	0	0	0	0	0	0	0	0	0
D_0__Bacteria;D_1__Patescibacteria;D_2__Saccharimonadia;D_3__Saccharimonadales;D_4__Saccharimonadaceae	0.00948521	0	0	0.00536568	0	0.000348986	0	0.00446349	0.0169862	0	7.11e-05	0.0051174	0.00803684	0	0.00127929	0	0	0	0	0	0	0	0	0	0	0	0	0	0	0	0	0	0	0	0	0	0	0	0	0	0	0	0	0	0
D_0__Bacteria;D_1__Planctomycetes;D_2__vadinHA49;D_3__uncultured Planctomycetaceae bacterium;D_4__uncultured Planctomycetaceae bacterium	0.00521358	0.0158527	0.0148324	0.00797223	0.00485349	0.00678584	0.0118543	0.00339225	0.00681841	0.0106505	0.00782028	0.00537211	0.00604541	0.0165751	0.0224823	0.0109234	0.0105091	0.00669912	0.00658822	0.0168711	0.00533497	0.00412697	0.0301638	0.00902164	0.00739463	0.0292271	0.00523226	0.0189915	0.0210584	0.00595569	0.00993063	0.0136077	0.00593295	0.0075188	0.0118361	0.0177435	0.0186754	0.0195268	0.0262288	0.0383427	0.0254151	0.00735616	0.0105536	0.0224661	0.0377775
D_0__Bacteria;D_1__Planctomycetes;D_2__vadinHA49;D_3__uncultured planctomycete;D_4__uncultured planctomycete	0.000591457	0	0	0.000343302	0.00084936	0.00166738	0.000155161	0.000374933	0.000598107	0.00271338	0.000924214	0.000324179	0.00108462	0.00103722	0.000876549	0.000699867	0.00089752	0.000627512	0.00200363	0.003297	0.000613215	0.000475457	0.000832104	0.00145748	0.000509975	0.000883823	0	0.000461408	0.00111989	0.000185288	0.00215883	0.00206446	0.000755688	0.000673325	0.00474762	0.00868996	0.00306894	0.00112655	0.00163737	0.00366877	0.000468842	0.000306507	0.000898179	0.000545526	0.000768355
D_0__Bacteria;D_1__Planctomycetes;D_2__vadinHA49;__;__	0.00966046	0.00543102	0.0140477	0.0024794	0.00723978	0.00542867	0.00318081	0.00149973	0.00405004	0.0105213	0.00551685	0.00923911	0.00382283	0.0218222	0.00518822	0.00848074	0.0156658	0.00751319	0.00691084	0.0128019	0.00527365	0.00462144	0.0116873	0.00673394	0.00718464	0.0197336	0.00730392	0.0141006	0.0300395	0.00487043	0.0105063	0.0104999	0.00583648	0.00665844	0.0154298	0.0214886	0.0122758	0.00835524	0.0144892	0.00929157	0.0133034	0.00564848	0.00943088	0.0101651	0.0173449
D_0__Bacteria;D_1__Proteobacteria;D_2__Alphaproteobacteria;D_3__Acetobacterales;D_4__Acetobacteraceae	0	0.000230661	0	0.00049588	0.000303343	0	0	0	0	0.000627584	0.000454998	0.00016209	0.000480077	0.000223714	0	0.000658698	0	0	0.000373559	0	0.000107313	0	0	9.22e-05	0.000134993	0	0	0	0.00017567	0.00206464	0.000316629	0.000510567	0.000241177	0	0.000560483	0.00145439	0	0	0.00024715	0.000139573	0	0	0.000183718	0.000854525	0
D_0__Bacteria;D_1__Proteobacteria;D_2__Alphaproteobacteria;D_3__Rhizobiales;D_4__Beijerinckiaceae	0	0	0	0	0	0	0	0	0	0	0	0	0	0	0	0	0	0	0	0	0	0	0	0	0	0	0	0	0	0	0	0	0	0	0	0	0	0	0	0	0	0	0	1.67e-05	0
D_0__Bacteria;D_1__Proteobacteria;D_2__Alphaproteobacteria;D_3__Rhodospirillales;D_4__uncultured	0.00192771	0.0161463	0.0404426	0.0144695	0.0130842	0.00160921	0.000263774	0.00366006	0.00114495	0	0.00452154	0.000138934	0.0260308	0.01446	0.000379048	0	0	0	0	0	0	0	0	0	0	0	0	0	0	0	0	0	0	0	0	0	0	0	0	0	0	0	0	0	0
D_0__Bacteria;D_1__Proteobacteria;D_2__Deltaproteobacteria;D_3__Desulfarculales;D_4__Desulfarculaceae	0.00026287	0.000293569	0.000235436	0.000165293	0.000242674	0.000155105	0.000108613	0	0.000119621	0.000479917	0.000184843	0.00037049	0.00028449	0	0	0	0	0	0.000475439	0.000282175	0	0	0	0	0.000104995	0	0	0.000221476	0	0	0	0	0	0	0	0	0	0	0	0	0	0	0	0.000370321	0
D_0__Bacteria;D_1__Proteobacteria;D_2__Deltaproteobacteria;D_3__Desulfobacterales;D_4__Desulfobacteraceae	0.0114348	0.0138816	0.0119811	0.00906571	0.00699711	0.00851138	0.00224984	0.00276736	0.00362282	0.00662655	0.00598607	0.00796554	0.0092637	0.0106366	0.00506977	0	0	0.00308668	0.0066052	0.00693557	0.00274414	0.00148343	0.000680812	0.00453849	0.00650967	0	0.00347932	0.00389428	0.00311814	0.00473808	0.0121182	0.0102113	0.0100651	0.00508735	0	0.00534487	0	0.00234698	0.00630233	0	0.00504005	0.00326211	0.0049604	0.0052705	0.00433978
D_0__Bacteria;D_1__Proteobacteria;D_2__Deltaproteobacteria;D_3__Desulfovibrionales;D_4__Desulfovibrionaceae	0.139102	0.133972	0.0960839	0.184468	0.165747	0.145236	0.0959208	0.078486	0.0916983	0.171201	0.128764	0.0941972	0.122829	0.085601	0.107413	0.211922	0.198238	0.148127	0.198411	0.151617	0.166043	0.0883779	0.187639	0.113979	0.220024	0.126158	0.0877268	0.153058	0.196531	0.108314	0.180939	0.160207	0.165914	0.140725	0.206851	0.314184	0.148761	0.0899675	0.147394	0.186629	0.119691	0.119691	0.158672	0.147764	0.11817
D_0__Bacteria;D_1__Proteobacteria;D_2__Deltaproteobacteria;D_3__Rs-K70 termite group;D_4__uncultured bacterium	0.0257174	0.0329007	0.0501478	0.0105152	0.0240854	0.0241964	0.020652	0.00605249	0.0124235	0	0.0475188	0.0249155	0.0331431	0.0333537	0.0306081	0	0	0	0	0.000341581	0	0	0	0	0.0210589	0	0	0.0333506	0.0608476	0	0	0.000110993	0	0	0	0	0	0.0250031	0.00262597	0.00019939	0.00142606	0.0328619	0	0.0587042	0.0618526
D_0__Bacteria;D_1__Proteobacteria;D_2__Deltaproteobacteria;D_3__Rs-K70 termite group;D_4__uncultured proteobacterium	0.0018839	0.0044245	0.0150156	0.00178008	0.00137515	0.00226841	0.00325839	0.00253526	0.00657917	0.0031933	0.00507607	0.00433011	0.000835689	0.0123856	0.00713084	0	0	0	0.00349787	0.0022277	0	0	0	0.00549785	0	0	0	0.00461408	0	0	0.000489335	0	0	0	0	0	0	0	0	0	0	0	0	0.00735067	0
D_0__Bacteria;D_1__Proteobacteria;D_2__Deltaproteobacteria;D_3__Rs-K70 termite group;__	0.000240964	0.000293569	0.00138645	0.000203438	0.00226496	0.00191942	0.00102407	0.00017854	0.00225572	0.00143975	0.00406654	0.00053258	0.00268487	0.00101688	0.00518822	0	0	0	0.00122256	0.00181186	0	0	0	0.00250909	0.000509975	0	0	0.00123657	0.00307422	0.000635274	0	0.000221985	0	0	0	0	0	0.000406809	0.00024715	0	0.00642704	0	0	0.0011253	0
D_0__Bacteria;D_1__Proteobacteria;D_2__Gammaproteobacteria;D_3__Betaproteobacteriales;D_4__Burkholderiaceae	0.00214677	0.00249533	0.00251131	0.00233954	0.00184028	0.001299	0.000465484	0.00183896	0.00155508	0.00306409	0.000981089	0.00115778	0.00222258	0.00170836	0.00281917	0.000343072	0.000375326	0.00298492	0.00385445	0.00243562	0.000367929	0.00138833	0.000624078	0.00503662	0.00230988	0.00114287	0.000743672	0.00210402	0.00267896	0.00185288	0.00230275	0.00108773	0.00250824	0.000299256	0	0.000945351	0.000285483	0.000563275	0.00324384	0.000279146	0.00201211	0.00113845	0.000163305	0.00345235	0.000939101
D_0__Bacteria;D_1__Proteobacteria;D_2__Gammaproteobacteria;D_3__Betaproteobacteriales;D_4__Nitrosomonadaceae	0.00170865	0.00188723	0.00177885	0.000165293	0.00133471	0.000775524	0.00020171	0.000232101	0.000256331	0.00321175	0.00163515	0.000995693	0.00160026	0.00402685	0.00163464	0	0	0.00167902	0.00373559	0.0049455	0	0.00309998	0	0.00335775	0.00251987	0.00330672	0	0.000978185	0.000636803	0.00269991	0.00302237	0.00359616	0.000820002	0	0	0	0	0.00237827	0.00308938	0	0.000429771	0.000766267	0.000714461	0.00115158	0
D_0__Bacteria;D_1__Proteobacteria;D_2__Gammaproteobacteria;D_3__Enterobacteriales;D_4__Enterobacteriaceae	0.0041402	0.00520036	0	0.00520039	0.000930251	0.00118267	0.0263464	0.013444	0.00345193	0	0.000938433	0.00483953	0.000426735	0.00703681	0.00670441	0	0	0.000881909	0	0	0	0	0	0	0	0	0	0	0	0.0149289	0.000489335	0	0.0199051	0.000149628	0	0.00570847	0.000404435	0	0.00105039	0	0.025337	0.0110561	0.00489916	6.69e-05	0
D_0__Bacteria;D_1__Proteobacteria;D_2__Gammaproteobacteria;D_3__Pseudomonadales;D_4__Moraxellaceae	0	0	0	0	0	0	0	0	0	0	0	0	0	0	0	0	0	0	0	0	0	0	0	0	0	0	0	0	0	0	0	0	0	0	0	0	0	0	0	0	0	0	0	0.000148128	0
D_0__Bacteria;D_1__Proteobacteria;D_2__Gammaproteobacteria;D_3__Pseudomonadales;D_4__Pseudomonadaceae	0.000438116	0.00111137	0.000941743	0.00116977	0.000404457	0.000697972	0.000232742	0.000249955	0.000922793	0.000775251	0.00187687	0.00407539	0.00376949	0.00244051	0.00357727	0	0	5.09e-05	0.000815037	0.00265839	0	0	0	0.000387432	0	0	0	0.0027869	0	0.000211758	0.000604473	0.000976736	0	0	0	0.000218158	0	0.0071974	0.000278044	0	0.00169955	0	0	0.00565436	0.000398406
D_0__Bacteria;D_1__Proteobacteria;D_2__Gammaproteobacteria;D_3__Xanthomonadales;D_4__Xanthomonadaceae	0	0	0	0	0	0	0	0	0	0	0	0	0	0	0	0	0	0	0	0	0	0	0	0	0	0	0	0	0	0	0	0	4.82e-05	0	0	0	0	0	0	3.99e-05	0	4.38e-05	0	7.17e-06	0
D_0__Bacteria;D_1__Synergistetes;D_2__Synergistia;D_3__Synergistales;D_4__Synergistaceae	0.000350493	0.0016985	0.00478719	0.000686604	0.00366034	0.00190003	0.000248258	0	0.000615195	0	0.00264468	0.000625203	0.00225814	0.000711816	0.00227429	0	0	0	0	0	0	0	0	0.00453849	0.00277486	0	0	0.00372818	0.00118577	0	0.000402982	0.000643758	0	0	0	0	0	0.000281637	0	0	0.000429771	0	0	0.0047194	0
D_0__Bacteria;D_1__Tenericutes;D_2__Mollicutes;D_3__Mollicutes RF39;D_4__uncultured Firmicutes bacterium	0	0	0	6.36e-05	0.000182006	0	0	0	0	0	0	0	0	0	0	0	0	0	0	0	0	0	0	0	0	0	0	0	0	0	0	0	0	0	0	0	0	0	0	0	0	0	0.000102066	0	0
D_0__Bacteria;D_1__Tenericutes;D_2__Mollicutes;D_3__Mollicutes RF39;__	0.000153341	0	0	0.000228868	0	0.000523479	0	0	0.000512663	0	0	0	0	0	0	0	0	0	0	0	0	0	0	0	9e-05	0	0	0	0	0	0	0	0	0	0	0	0	0	0	0	0	0	0.000347024	0	0
D_0__Bacteria;D_1__Verrucomicrobia;D_2__Verrucomicrobiae;D_3__Verrucomicrobiales;D_4__Akkermansiaceae	0.0259365	0.000545199	0.00211892	0.000101719	0.00042468	0.00484703	0	0.000499911	0.000734817	0.00878618	0.00119437	0.00113463	0.00252485	0	0.00627798	0	0	0	0.00852393	0.00709894	0	0	0	0	0.0138893	0	0	0	0	0	0	0	0	0	0	0	0	0	0	0	0	0	0	0	0
