# Supplementary material for: Exploring Gut Microbial Dynamics and Symbiotic Interaction in Blattella germanica Using Rifampicin
Source: Biology (Basel). 2023 Jul 3;12(7):955. doi: 10.3390/biology12070955 (PMC10376618; doi:10.3390/biology12070955)
Supplement: Supplementary file 1 [file biology-12-00955-s001.zip › Table S3.xlsx]

## Sheet: Table S3 (p-value Shannon)
Exploring Gut Microbial Dynamics and Symbiotic Cross-Talk in Blattella germanica Using Rifampicin
Monica Cazzaniga, Rebeca Domínguez-Santos, Jesús Marín-Miret, Rosario Gil, Amparo Latorre and Carlos García-Ferris
Table S3. p-values of the Wilcoxon signed-rank test for paired combinations at treatment and recovery phases.
Experiment	Comparison of conditions	p-value (Wilcoxon test)	Significance
Treatment	C (d2-d10) vs R-d2	0.1971
Treatment	C (d2-d10) vs R-d4	0.002941	*
Treatment	C (d2-d10) vs R-d6	0.002941	*
Treatment	C (d2-d10) vs R-d8	0.002941	*
Treatment	C (d2-d10) vs R-d10	0.002941	*
Treatment	C (d2-d10) vs RF-d2	0.7676
Treatment	C (d2-d10) vs RF-d4	0.002941	*
Treatment	C (d2-d10) vs RF-d6	0.002941	*
Treatment	C (d2-d10) vs RF-d8	0.002941	*
Treatment	C (d2-d10) vs RF-d10	0.002941	*
Treatment	R-d2 vs RF-d2	0.4
Treatment	R-d4 vs RF-d4	1
Treatment	R-d6 vs RF-d6	0.2
Treatment	R-d8 vs RF-d8	0.4
Treatment	R-d10 vs RF-d10	1
Recovery	C (d20-d60) vs R-r-d20	0.002451	*
Recovery	C (d20-d60) vs R-r-d30	0.004902	*
Recovery	C (d20-d60) vs R-r-d40	0.002451	*
Recovery	C (d20-d60) vs R-r-d50	0.002451	*
Recovery	C (d20-d60) vs R-r-d60	0.009804	*
Recovery	Control-20-60d vs R-rF-d20	0.002451	*
Recovery	Control-20-60d vs R-rF-d30	0.002451	*
Recovery	Control-20-60d vs R-rF-d40	0.002451	*
Recovery	Control-20-60d vs R-rF-d50	0.03922	*
Recovery	Control-20-60d vs R-rF-d60	0.02696	*
Recovery	R-r-d20 vs R-rF-d20	0.1
Recovery	R-r-d30 vs R-rF-d30	0.7
Recovery	R-r-d40 vs R-rF-d40	0.4
Recovery	R-r-d50 vs R-rF-d50	0.2
Recovery	R-r-d60 vs R-rF-d60	0.7
